# Supplementary material for: Distribution of Toxoplasma gondii IgM and IgG antibody seropositivity among age groups and gestational periods in pregnant women
Source: F1000Res. 2019 Jun 18;7:1823. Originally published 2018 Nov 20. [Version 3] doi: 10.12688/f1000research.15344.3 (PMC6584968; doi:10.12688/f1000research.15344.3)
Supplement: The raw data associated with this study. Excel file includes the results of screening (ICT) and confirmatory tests (ELISA), plus the pregnancy trimesters of toxoplasmosis positive cases [file f1000research-7-21380-s0000.tgz]

Archive with 1 entries (1 files):
- 63b4e99a-da36-4443-b033-d2d6b169523b_toxo_data_v3.xlsx
