# Supplementary material for: Distribution of Toxoplasma gondii IgM and IgG antibody seropositivity among age groups and gestational periods in pregnant women
Source: F1000Res. 2019 Jun 18;7:1823. Originally published 2018 Nov 20. [Version 3] doi: 10.12688/f1000research.15344.3 (PMC6584968; doi:10.12688/f1000research.15344.3)
Supplement: The raw data associated with this study. Excel file includes the results of screening (ICT) and confirmatory tests (ELISA), plus the pregnancy trimesters of toxoplasmosis positive cases [file f1000research-7-21380-s0000.tgz › 63b4e99a-da36-4443-b033-d2d6b169523b_toxo_data_v3.xlsx]

## Sheet: Sheet1
ELISA confirmation of toxoplamosis
Paticipant	IgM	IgG	IgM+IgG	Age group	Trimester
1	Positve	Negative	Negative	1	F
2	Positve	Negative	Negative	1	T
3	Positve	Negative	Negative	1	F
4	Positve	Negative	Negative	1	F
5	Positve	Negative	Negative	1	F
6	Positve	Negative	Negative	1	F
7	Positve	Negative	Negative	1	F
8	Positve	Negative	Negative	1	F
9	Positve	Negative	Negative	1	S
10	Positve	Negative	Negative	1	F
11	Positve	Negative	Negative	1	F
12	Positve	Negative	Negative	1	S
13	Positve	Negative	Negative	1	F
14	Positve	Negative	Negative	1	F
15	Positve	Negative	Negative	1	T
16	Positve	Negative	Negative	2	S
17	Positve	Negative	Negative	2	F
18	Positve	Negative	Negative	2	F
19	Positve	Negative	Negative	2	T
20	Positve	Negative	Negative	2	S
21	Positve	Negative	Negative	2	F
22	Positve	Negative	Negative	2	S
23	Positve	Negative	Negative	2	F
24	Positve	Negative	Negative	2	F
25	Positve	Negative	Negative	2
26	Positve	Negative	Negative	2	F
27	Positve	Negative	Negative	2	S
28	Positve	Negative	Negative	2	F
29	Positve	Negative	Negative	2	F
30	Positve	Negative	Negative	2	T
31	Positve	Negative	Negative	2	S
32	Positve	Negative	Negative	2	F
33	Positve	Negative	Negative	2	F
34	Positve	Negative	Negative	2	F
35	Positve	Negative	Negative	3	S
36	Positve	Negative	Negative	3	F
37	Positve	Negative	Negative	3	F
38	Positve	Negative	Negative	3	S
39	Positve	Negative	Negative	3	F
40	Positve	Negative	Negative	3	S
41	Negative	Positve	Negative	1	T
42	Negative	Positve	Negative	1	T
43	Negative	Positve	Negative	1	F
44	Negative	Positve	Negative	1	S
45	Negative	Positve	Negative	1	F
56	Negative	Positve	Negative	1	S
47	Negative	Positve	Negative	1	T
48	Negative	Positve	Negative	1	S
49	Negative	Positve	Negative	1	S
50	Negative	Positve	Negative	1	F
51	Negative	Positve	Negative	1	T
52	Negative	Positve	Negative	1	S
53	Negative	Positve	Negative	1	F
54	Negative	Positve	Negative	1	S
55	Negative	Positve	Negative	1	S
56	Negative	Positve	Negative	1	F
57	Negative	Positve	Negative	1	T
58	Negative	Positve	Negative	1	T
59	Negative	Positve	Negative	1	F
60	Negative	Positve	Negative	1	S
61	Negative	Positve	Negative	2	S
62	Negative	Positve	Negative	2	F
63	Negative	Positve	Negative	2	S
64	Negative	Positve	Negative	2	S
65	Negative	Positve	Negative	2	F
66	Negative	Positve	Negative	2	T
67	Negative	Positve	Negative	2	F
68	Negative	Positve	Negative	2	T
69	Negative	Positve	Negative	2	S
70	Negative	Positve	Negative	2	F
71	Negative	Positve	Negative	2	T
72	Negative	Positve	Negative	2	F
73	Negative	Positve	Negative	2	S
74	Negative	Positve	Negative	2	S
75	Negative	Positve	Negative	2	T
76	Negative	Positve	Negative	2	S
77	Negative	Positve	Negative	2	S
80	Negative	Positve	Negative	2	S
81	Negative	Positve	Negative	2	T
82	Negative	Positve	Negative	2	S
83	Negative	Positve	Negative	3	T
84	Negative	Positve	Negative	3
85	Negative	Positve	Negative	3	T
86	Negative	Positve	Negative	3	S
87	Negative	Positve	Negative	3	S
88	Negative	Positve	Negative	3	T
89	Negative	Positve	Negative	3	S
90	Negative	Positve	Negative	3	S
91	Negative	Positve	Negative	3	S
92	Negative	Positve	Negative	3	S
93	Negative	Positve	Negative	3	S
94	Negative	Positve	Negative	3	S
95	Negative	Negative	Positve	1	S
96	Negative	Negative	Positve	1	S
97	Negative	Negative	Positve	1	S
98	Negative	Negative	Positve	1	S
99	Negative	Negative	Positve	1	S
100	Negative	Negative	Positve	1	S
101	Negative	Negative	Positve	1	S
102	Negative	Negative	Positve	1	S
103	Negative	Negative	Positve	1	S
104	Negative	Negative	Positve	1	S
105	Negative	Negative	Positve	1	T
106	Negative	Negative	Positve	2	S
107	Negative	Negative	Positve	2	S
108	Negative	Negative	Positve	2	S
109	Negative	Negative	Positve	2	S
110	Negative	Negative	Positve	2	S
111	Negative	Negative	Positve	2	S
112	Negative	Negative	Positve	2	S
113	Negative	Negative	Positve	2	S
114	Negative	Negative	Positve	2	S
115	Negative	Negative	Positve	2	S
116	Negative	Negative	Positve	2	S
117	Negative	Negative	Positve	2	F
118	Negative	Negative	Positve	2	S
119	Negative	Negative	Positve	3	T
120	Negative	Negative	Positve	3	S
121	Negative	Negative	Positve	3	S
122	Negative	Negative	Positve	3	S
123	Negative	Negative	Positve	3	S
124	Negative	Negative	Positve	3	S
125	Negative	Negative	Negative	1	S
126	Negative	Negative	Negative	1	S
127	Negative	Negative	Negative	1	S
128	Negative	Negative	Negative	1	F
129	Negative	Negative	Negative	1	S
130	Negative	Negative	Negative	2	S
131	Negative	Negative	Negative	2	S
132	Negative	Negative	Negative	2	F
133	Negative	Negative	Negative	2	S
134	Negative	Negative	Negative	2	F
135	Negative	Negative	Negative	2
136	Negative	Negative	Negative	2	F
137	Negative	Negative	Negative	2
138	Negative	Negative	Negative	2	F
139	Negative	Negative	Negative	2	S
140	Negative	Negative	Negative	2	F
141	Negative	Negative	Negative	2	S
142	Negative	Negative	Negative	3	S
143	Negative	Negative	Negative	3	F
144	Negative	Negative	Negative	3	F
145	Negative	Negative	Negative	3	S
146	Negative	Negative	Negative	3	F
147	Negative	Negative	Negative	3	S
148	Negative	Negative	Negative	3	S
149	Negative	Negative	Negative	3	S
150	Negative	Negative	Negative	3	S
1: 17-24 years ; 2:25-32 years ; 3: 33-40 years
F: first, S: second , T: third
