# Supplementary material for: Distribution of Toxoplasma gondii IgM and IgG antibody seropositivity among age groups and gestational periods in pregnant women
Source: F1000Res. 2019 Jun 18;7:1823. Originally published 2018 Nov 20. [Version 3] doi: 10.12688/f1000research.15344.3 (PMC6584968; doi:10.12688/f1000research.15344.3)
Supplement: Supplementary file 2 [file f1000research-7-21380-s0001.tgz]

Archive with 1 entries (1 files):
- 08c7a6aa-77f3-41e5-b3d6-26a06fbe20ec_Supplementary_File_1._Study_questionaire_V2.docx
